# Supplementary material for: Prediction of COVID-19 Waves Using Social Media and Google Search: A Case Study of the US and Canada
Source: Front Public Health. 2021 Apr 16;9:656635. doi: 10.3389/fpubh.2021.656635 (PMC8085269; doi:10.3389/fpubh.2021.656635)
Supplement: Supplementary file 2 [file Data_Sheet_1.ZIP]

Archive with 475 entries (474 files):
- figures/
- figures/Alabama_precaution_twitter-eps-converted-to.pdf
- figures/Alabama_precaution_twitter.eps
- figures/Alabama_symptom_twitter-eps-converted-to.pdf
- figures/Alabama_symptom_twitter.eps
- figures/Alabama_totalprecaution_GT-eps-converted-to.pdf
- figures/Alabama_totalprecaution_GT.eps
- figures/Alabama_totalsymptom_GT-eps-converted-to.pdf
- figures/Alabama_totalsymptom_GT.eps
- figures/Alaska_precaution_twitter-eps-converted-to.pdf
- figures/Alaska_precaution_twitter.eps
- figures/Alaska_symptom_twitter-eps-converted-to.pdf
- figures/Alaska_symptom_twitter.eps
- figures/Alaska_totalprecaution_GT-eps-converted-to.pdf
- figures/Alaska_totalprecaution_GT.eps
- figures/Alaska_totalsymptom_GT-eps-converted-to.pdf
- figures/Alaska_totalsymptom_GT.eps
- figures/Alberta_precaution_twitter-eps-converted-to.pdf
- figures/Alberta_precaution_twitter.eps
- figures/Alberta_symptom_twitter-eps-converted-to.pdf
- figures/Alberta_symptom_twitter.eps
- figures/Alberta_totalprecaution_GT-eps-converted-to.pdf
- figures/Alberta_totalprecaution_GT.eps
- figures/Alberta_totalsymptom_GT-eps-converted-to.pdf
- figures/Alberta_totalsymptom_GT.eps
- figures/Arizona_precaution_twitter-eps-converted-to.pdf
- figures/Arizona_precaution_twitter.eps
- figures/Arizona_symptom_twitter-eps-converted-to.pdf
- figures/Arizona_symptom_twitter.eps
- figures/Arizona_totalprecaution_GT-eps-converted-to.pdf
- figures/Arizona_totalprecaution_GT.eps
- figures/Arizona_totalsymptom_GT-eps-converted-to.pdf
- figures/Arizona_totalsymptom_GT.eps
- figures/Arkansas_precaution_twitter-eps-converted-to.pdf
- figures/Arkansas_precaution_twitter.eps
- figures/Arkansas_symptom_twitter-eps-converted-to.pdf
- figures/Arkansas_symptom_twitter.eps
- figures/Arkansas_totalprecaution_GT-eps-converted-to.pdf
- figures/Arkansas_totalprecaution_GT.eps
- figures/Arkansas_totalsymptom_GT-eps-converted-to.pdf
- figures/Arkansas_totalsymptom_GT.eps
- figures/British_Columbia_precaution_twitter-eps-converted-to.pdf
- figures/British_Columbia_precaution_twitter.eps
- figures/British_Columbia_symptom_twitter-eps-converted-to.pdf
- figures/British_Columbia_symptom_twitter.eps
- figures/British_Columbia_totalprecaution_GT-eps-converted-to.pdf
- figures/British_Columbia_totalprecaution_GT.eps
- figures/British_Columbia_totalsymptom_GT-eps-converted-to.pdf
- figures/British_Columbia_totalsymptom_GT.eps
- figures/California_precaution_twitter-eps-converted-to.pdf
- figures/California_precaution_twitter.eps
- figures/California_symptom_twitter-eps-converted-to.pdf
- figures/California_symptom_twitter.eps
- figures/California_totalprecaution_GT-eps-converted-to.pdf
- figures/California_totalprecaution_GT.eps
- figures/California_totalsymptom_GT-eps-converted-to.pdf
- figures/California_totalsymptom_GT.eps
- figures/Canada_precaution_twitter-eps-converted-to.pdf
- figures/canada_precaution_twitter.eps
- figures/Canada_symptom_twitter-eps-converted-to.pdf
- figures/canada_symptom_twitter.eps
- figures/Canada_totalprecaution_GT-eps-converted-to.pdf
- figures/Canada_totalprecaution_GT.eps
- figures/Canada_totalsymptom_GT-eps-converted-to.pdf
- figures/Canada_totalsymptom_GT.eps
- figures/Colorado_precaution_twitter-eps-converted-to.pdf
- figures/Colorado_precaution_twitter.eps
- figures/Colorado_symptom_twitter-eps-converted-to.pdf
- figures/Colorado_symptom_twitter.eps
- figures/Colorado_totalprecaution_GT-eps-converted-to.pdf
- figures/Colorado_totalprecaution_GT.eps
- figures/Colorado_totalsymptom_GT-eps-converted-to.pdf
- figures/Colorado_totalsymptom_GT.eps
- figures/Connecticut_precaution_twitter-eps-converted-to.pdf
- figures/Connecticut_precaution_twitter.eps
- figures/Connecticut_symptom_twitter-eps-converted-to.pdf
- figures/Connecticut_symptom_twitter.eps
- figures/Connecticut_totalprecaution_GT-eps-converted-to.pdf
- figures/Connecticut_totalprecaution_GT.eps
- figures/Connecticut_totalsymptom_GT-eps-converted-to.pdf
- figures/Connecticut_totalsymptom_GT.eps
- figures/Delaware_precaution_twitter-eps-converted-to.pdf
- figures/Delaware_precaution_twitter.eps
- figures/Delaware_symptom_twitter-eps-converted-to.pdf
- figures/Delaware_symptom_twitter.eps
- figures/Delaware_totalprecaution_GT-eps-converted-to.pdf
- figures/Delaware_totalprecaution_GT.eps
- figures/Delaware_totalsymptom_GT-eps-converted-to.pdf
- figures/Delaware_totalsymptom_GT.eps
- figures/Florida_precaution_twitter-eps-converted-to.pdf
- figures/Florida_precaution_twitter.eps
- figures/Florida_symptom_twitter-eps-converted-to.pdf
- figures/Florida_symptom_twitter.eps
- figures/Florida_totalprecaution_GT-eps-converted-to.pdf
- figures/Florida_totalprecaution_GT.eps
- figures/Florida_totalsymptom_GT-eps-converted-to.pdf
- figures/Florida_totalsymptom_GT.eps
- figures/Georgia_precaution_twitter-eps-converted-to.pdf
- figures/Georgia_precaution_twitter.eps
- figures/Georgia_symptom_twitter-eps-converted-to.pdf
- figures/Georgia_symptom_twitter.eps
- figures/Georgia_totalprecaution_GT-eps-converted-to.pdf
- figures/Georgia_totalprecaution_GT.eps
- figures/Georgia_totalsymptom_GT-eps-converted-to.pdf
- figures/Georgia_totalsymptom_GT.eps
- figures/Hawaii_precaution_twitter-eps-converted-to.pdf
- figures/Hawaii_precaution_twitter.eps
- figures/Hawaii_symptom_twitter-eps-converted-to.pdf
- figures/Hawaii_symptom_twitter.eps
- figures/Hawaii_totalprecaution_GT-eps-converted-to.pdf
- figures/Hawaii_totalprecaution_GT.eps
- figures/Hawaii_totalsymptom_GT-eps-converted-to.pdf
- figures/Hawaii_totalsymptom_GT.eps
- figures/Idaho_precaution_twitter-eps-converted-to.pdf
- figures/Idaho_precaution_twitter.eps
- figures/Idaho_symptom_twitter-eps-converted-to.pdf
- figures/Idaho_symptom_twitter.eps
- figures/Idaho_totalprecaution_GT-eps-converted-to.pdf
- figures/Idaho_totalprecaution_GT.eps
- figures/Idaho_totalsymptom_GT-eps-converted-to.pdf
- figures/Idaho_totalsymptom_GT.eps
- figures/Illinois_precaution_twitter-eps-converted-to.pdf
- figures/Illinois_precaution_twitter.eps
- figures/Illinois_symptom_twitter-eps-converted-to.pdf
- figures/Illinois_symptom_twitter.eps
- figures/Illinois_totalprecaution_GT-eps-converted-to.pdf
- figures/Illinois_totalprecaution_GT.eps
- figures/Illinois_totalsymptom_GT-eps-converted-to.pdf
- figures/Illinois_totalsymptom_GT.eps
- figures/Indiana_precaution_twitter-eps-converted-to.pdf
- figures/Indiana_precaution_twitter.eps
- figures/Indiana_symptom_twitter-eps-converted-to.pdf
- figures/Indiana_symptom_twitter.eps
- figures/Indiana_totalprecaution_GT-eps-converted-to.pdf
- figures/Indiana_totalprecaution_GT.eps
- figures/Indiana_totalsymptom_GT-eps-converted-to.pdf
- figures/Indiana_totalsymptom_GT.eps
- figures/Iowa_precaution_twitter-eps-converted-to.pdf
- figures/Iowa_precaution_twitter.eps
- figures/Iowa_symptom_twitter-eps-converted-to.pdf
- figures/Iowa_symptom_twitter.eps
- figures/Iowa_totalprecaution_GT-eps-converted-to.pdf
- figures/Iowa_totalprecaution_GT.eps
- figures/Iowa_totalsymptom_GT-eps-converted-to.pdf
- figures/Iowa_totalsymptom_GT.eps
- figures/Kansas_precaution_twitter-eps-converted-to.pdf
- figures/Kansas_precaution_twitter.eps
- figures/Kansas_symptom_twitter-eps-converted-to.pdf
- figures/Kansas_symptom_twitter.eps
- figures/Kansas_totalprecaution_GT-eps-converted-to.pdf
- figures/Kansas_totalprecaution_GT.eps
- figures/Kansas_totalsymptom_GT-eps-converted-to.pdf
- figures/Kansas_totalsymptom_GT.eps
- figures/Kentucky_precaution_twitter-eps-converted-to.pdf
- figures/Kentucky_precaution_twitter.eps
- figures/Kentucky_symptom_twitter-eps-converted-to.pdf
- figures/Kentucky_symptom_twitter.eps
- figures/Kentucky_totalprecaution_GT-eps-converted-to.pdf
- figures/Kentucky_totalprecaution_GT.eps
- figures/Kentucky_totalsymptom_GT-eps-converted-to.pdf
- figures/Kentucky_totalsymptom_GT.eps
- figures/Louisiana_precaution_twitter-eps-converted-to.pdf
- figures/Louisiana_precaution_twitter.eps
- figures/Louisiana_symptom_twitter-eps-converted-to.pdf
- figures/Louisiana_symptom_twitter.eps
- figures/Louisiana_totalprecaution_GT-eps-converted-to.pdf
- figures/Louisiana_totalprecaution_GT.eps
- figures/Louisiana_totalsymptom_GT-eps-converted-to.pdf
- figures/Louisiana_totalsymptom_GT.eps
- figures/Maine_precaution_twitter-eps-converted-to.pdf
- figures/Maine_precaution_twitter.eps
- figures/Maine_symptom_twitter-eps-converted-to.pdf
- figures/Maine_symptom_twitter.eps
- figures/Maine_totalprecaution_GT-eps-converted-to.pdf
- figures/Maine_totalprecaution_GT.eps
- figures/Maine_totalsymptom_GT-eps-converted-to.pdf
- figures/Maine_totalsymptom_GT.eps
- figures/Manitoba_precaution_twitter-eps-converted-to.pdf
- figures/Manitoba_precaution_twitter.eps
- figures/Manitoba_symptom_twitter-eps-converted-to.pdf
- figures/Manitoba_symptom_twitter.eps
- figures/Manitoba_totalprecaution_GT-eps-converted-to.pdf
- figures/Manitoba_totalprecaution_GT.eps
- figures/Manitoba_totalsymptom_GT-eps-converted-to.pdf
- figures/Manitoba_totalsymptom_GT.eps
- figures/Maryland_precaution_twitter-eps-converted-to.pdf
- figures/Maryland_precaution_twitter.eps
- figures/Maryland_symptom_twitter-eps-converted-to.pdf
- figures/Maryland_symptom_twitter.eps
- figures/Maryland_totalprecaution_GT-eps-converted-to.pdf
- figures/Maryland_totalprecaution_GT.eps
- figures/Maryland_totalsymptom_GT-eps-converted-to.pdf
- figures/Maryland_totalsymptom_GT.eps
- figures/Massachusetts_precaution_twitter-eps-converted-to.pdf
- figures/Massachusetts_precaution_twitter.eps
- figures/Massachusetts_symptom_twitter-eps-converted-to.pdf
- figures/Massachusetts_symptom_twitter.eps
- figures/Massachusetts_totalprecaution_GT-eps-converted-to.pdf
- figures/Massachusetts_totalprecaution_GT.eps
- figures/Massachusetts_totalsymptom_GT-eps-converted-to.pdf
- figures/Massachusetts_totalsymptom_GT.eps
- figures/methodology_flow-eps-converted-to.pdf
- figures/methodology_flow.eps
- figures/Michigan_precaution_twitter.eps
- figures/Michigan_symptom_twitter.eps
- figures/Michigan_totalprecaution_GT.eps
- figures/Michigan_totalsymptom_GT.eps
- figures/Minnesota_precaution_twitter-eps-converted-to.pdf
- figures/Minnesota_precaution_twitter.eps
- figures/Minnesota_symptom_twitter-eps-converted-to.pdf
- figures/Minnesota_symptom_twitter.eps
- figures/Minnesota_totalprecaution_GT-eps-converted-to.pdf
- figures/Minnesota_totalprecaution_GT.eps
- figures/Minnesota_totalsymptom_GT-eps-converted-to.pdf
- figures/Minnesota_totalsymptom_GT.eps
- figures/Mississippi_precaution_twitter-eps-converted-to.pdf
- figures/Mississippi_precaution_twitter.eps
- figures/Mississippi_symptom_twitter-eps-converted-to.pdf
- figures/Mississippi_symptom_twitter.eps
- figures/Mississippi_totalprecaution_GT-eps-converted-to.pdf
- figures/Mississippi_totalprecaution_GT.eps
- figures/Mississippi_totalsymptom_GT-eps-converted-to.pdf
- figures/Mississippi_totalsymptom_GT.eps
- figures/Missouri_precaution_twitter-eps-converted-to.pdf
- figures/Missouri_precaution_twitter.eps
- figures/Missouri_symptom_twitter-eps-converted-to.pdf
- figures/Missouri_symptom_twitter.eps
- figures/Missouri_totalprecaution_GT-eps-converted-to.pdf
- figures/Missouri_totalprecaution_GT.eps
- figures/Missouri_totalsymptom_GT-eps-converted-to.pdf
- figures/Missouri_totalsymptom_GT.eps
- figures/Montana_precaution_twitter-eps-converted-to.pdf
- figures/Montana_precaution_twitter.eps
- figures/Montana_symptom_twitter-eps-converted-to.pdf
- figures/Montana_symptom_twitter.eps
- figures/Montana_totalprecaution_GT-eps-converted-to.pdf
- figures/Montana_totalprecaution_GT.eps
- figures/Montana_totalsymptom_GT-eps-converted-to.pdf
- figures/Montana_totalsymptom_GT.eps
- figures/Nebraska_precaution_twitter-eps-converted-to.pdf
- figures/Nebraska_precaution_twitter.eps
- figures/Nebraska_symptom_twitter-eps-converted-to.pdf
- figures/Nebraska_symptom_twitter.eps
- figures/Nebraska_totalprecaution_GT-eps-converted-to.pdf
- figures/Nebraska_totalprecaution_GT.eps
- figures/Nebraska_totalsymptom_GT-eps-converted-to.pdf
- figures/Nebraska_totalsymptom_GT.eps
- figures/Nevada_precaution_twitter-eps-converted-to.pdf
- figures/Nevada_precaution_twitter.eps
- figures/Nevada_symptom_twitter-eps-converted-to.pdf
- figures/Nevada_symptom_twitter.eps
- figures/Nevada_totalprecaution_GT-eps-converted-to.pdf
- figures/Nevada_totalprecaution_GT.eps
- figures/Nevada_totalsymptom_GT-eps-converted-to.pdf
- figures/Nevada_totalsymptom_GT.eps
- figures/Newfoundland_and_Labrador_precaution_twitter.eps
- figures/Newfoundland_and_Labrador_symptom_twitter.eps
- figures/Newfoundland_and_Labrador_totalprecaution_GT.eps
- figures/Newfoundland_and_Labrador_totalsymptom_GT.eps
- figures/New_Brunswick_precaution_twitter.eps
- figures/New_Brunswick_symptom_twitter.eps
- figures/New_Brunswick_totalprecaution_GT.eps
- figures/New_Brunswick_totalsymptom_GT.eps
- figures/New_Hampshire_precaution_twitter-eps-converted-to.pdf
- figures/New_Hampshire_precaution_twitter.eps
- figures/New_Hampshire_symptom_twitter-eps-converted-to.pdf
- figures/New_Hampshire_symptom_twitter.eps
- figures/New_Hampshire_totalprecaution_GT-eps-converted-to.pdf
- figures/New_Hampshire_totalprecaution_GT.eps
- figures/New_Hampshire_totalsymptom_GT-eps-converted-to.pdf
- figures/New_Hampshire_totalsymptom_GT.eps
- figures/New_Jersey_precaution_twitter-eps-converted-to.pdf
- figures/New_Jersey_precaution_twitter.eps
- figures/New_Jersey_symptom_twitter-eps-converted-to.pdf
- figures/New_Jersey_symptom_twitter.eps
- figures/New_Jersey_totalprecaution_GT-eps-converted-to.pdf
- figures/New_Jersey_totalprecaution_GT.eps
- figures/New_Jersey_totalsymptom_GT-eps-converted-to.pdf
- figures/New_Jersey_totalsymptom_GT.eps
- figures/New_Mexico_precaution_twitter-eps-converted-to.pdf
- figures/New_Mexico_precaution_twitter.eps
- figures/New_Mexico_symptom_twitter-eps-converted-to.pdf
- figures/New_Mexico_symptom_twitter.eps
- figures/New_Mexico_totalprecaution_GT-eps-converted-to.pdf
- figures/New_Mexico_totalprecaution_GT.eps
- figures/New_Mexico_totalsymptom_GT-eps-converted-to.pdf
- figures/New_Mexico_totalsymptom_GT.eps
- figures/New_York_precaution_twitter-eps-converted-to.pdf
- figures/New_York_precaution_twitter.eps
- figures/New_York_symptom_twitter-eps-converted-to.pdf
- figures/New_York_symptom_twitter.eps
- figures/New_York_totalprecaution_GT-eps-converted-to.pdf
- figures/New_York_totalprecaution_GT.eps
- figures/New_York_totalsymptom_GT-eps-converted-to.pdf
- figures/New_York_totalsymptom_GT.eps
- figures/Northwest_Territories_precaution_twitter.eps
- figures/Northwest_Territories_symptom_twitter.eps
- figures/Northwest_Territories_totalprecaution_GT.eps
- figures/Northwest_Territories_totalsymptom_GT.eps
- figures/North_Carolina_precaution_twitter-eps-converted-to.pdf
[truncated: 175 more entries]
